# Supplementary material for: Genome Analysis Using Whole-Exome Sequencing of Non-Syndromic Cleft Lip and/or Palate from Malagasy Trios Identifies Variants Associated with Cilium-Related Pathways and Asian Genetic Ancestry
Source: Genes (Basel). 2023 Mar 7;14(3):665. doi: 10.3390/genes14030665 (PMC10048728; doi:10.3390/genes14030665)
Supplement: Supplementary file 1 [file genes-14-00665-s001.zip]

Archive with 1 entries (1 files):
- genes-2235229-supplementary.pdf
